# Supplementary material for: Modelling bark thickness for Scots pine (Pinus sylvestris L.) and common oak (Quercus robur L.) with recurrent neural networks
Source: PLoS One. 2022 Nov 16;17(11):e0276798. doi: 10.1371/journal.pone.0276798 (PMC9668195; doi:10.1371/journal.pone.0276798)
Supplement: S1 Data — (XLSX) [file pone.0276798.s001.xlsx]

## Sheet: Sheet1
h-height along the bole from the ground	d-stem diameter outside bark at height h	k-average double bark thickness at height h
1.24974	-1.2727	-1.26193
-1.14203	-1.1284	-1.47482
0.6058	1.40541	1.50569
0.433317	-0.0894819	-0.268425
-0.578588	-0.496393	0.448317
-1.10754	-0.686862	0.157362
1.26124	2.24809	1.42763
1.40383	-1.42854	-1.90061
0.0193557	-0.360756	0.867008
0.266582	0.302999	1.29279
-0.411854	-0.0259923	-0.19746
-0.164627	-0.00290513	-0.268425
-0.670579	-0.683976	-0.232943
0.709291	0.620448	0.512185
1.00826	0.681051	1.50569
-1.57899	-0.74458	-0.623247
1.16925	2.30869	0.58315
0.283831	-0.228005	-0.339389
0.0653514	0.571387	0.937972
0.306829	0.761856	0.228327
0.00785678	1.49199	2.78305
1.18075	2.82816	2.57016
1.53721	3.45151	0.512185
0.134345	0.340516	0.0154333
0.594301	0.271255	-0.0555312
1.46822	0.487697	0.157362
1.51421	1.52373	0.654114
-0.636082	0.277026	1.29279
-0.567089	-0.606057	-0.694212
-1.68248	-1.48625	-1.40386
-0.0668862	-0.47042	0.299291
-0.475098	-0.0894819	-0.488415
-0.65908	-0.554111	-0.552283
0.835779	1.22071	2.35726
1.13475	0.646421	0.58315
0.743787	0.0807858	0.505089
0.835779	0.963869	1.71858
0.0423535	0.196221	0.796043
0.881774	1.64783	0.654114
0.444816	-0.0663948	0.0154333
1.34173	1.88735	1.93148
1.46822	-1.42276	-1.3187
-0.210623	-0.360756	-0.0200489
-1.59049	-1.36793	-1.54579
-1.19953	-0.712835	0.796043
0.513809	0.0259538	-0.126496
0.410319	0.476153	0.937972
0.28958	0.00863844	-0.410354
-1.38236	-1.00431	-0.949684
-1.52725	-1.18612	-1.04903
-1.29152	-1.20632	-1.04903
1.84768	2.31447	0.867008
-0.0611367	-0.0461935	0.157362
1.1474	1.79789	2.35726
1.00826	2.18749	2.71209
-0.0151411	0.354946	0.867008
-0.889059	-0.481963	0.0863979
-0.601586	-0.825384	-0.623247
-0.118631	0.617562	0.299291
1.52571	0.7734	1.22183
0.145844	0.903265	1.78955
-0.371607	0.046155	-0.410354
0.226336	0.106759	0.0863979
0.594301	0.302999	-0.0555312
-0.923555	-0.914847	-0.694212
1.28424	0.848433	1.93148
-0.187625	0.559844	1.78955
1.08875	0.894607	-0.126496
0.0653514	-0.253978	-0.19746
-1.42951	-1.05337	-1.54579
-1.68248	-1.18612	-0.907106
0.697792	0.805145	-0.836141
1.60621	1.39387	-0.303907
-0.682078	-0.354984	0.228327
0.835779	1.1832	0.370256
0.996763	1.09662	-0.623247
0.72079	-1.5382	-1.90061
0.272332	0.747427	3.71978
-0.371607	0.655078	1.00894
-1.21103	-0.972565	-0.694212
-1.09604	-0.906189	-0.949684
0.858777	0.314543	-0.339389
-0.923555	-0.669546	-0.410354
0.732288	-1.52954	-1.47482
0.134345	-0.0173346	0.654114
-0.624584	-0.424245	-0.836141
-0.647581	-0.525252	-1.26193
1.50272	1.6334	1.00894
1.46822	0.320315	-0.729694
-1.30877	-0.0923678	0.313484
0.548306	1.04467	0.299291
-0.955752	0.441522	2.00244
-0.670579	-0.0981396	1.0799
2.06616	1.28132	0.597343
-0.325612	-0.34344	-0.268425
0.893273	1.74595	1.50569
-0.831564	-0.467534	-1.33289
-0.406104	-0.242434	0.519282
1.23824	-1.42565	-1.33289
-0.55559	-0.441561	-0.19746
0.985265	0.972527	0.654114
-1.4985	-1.13706	-1.75868
-0.440601	0.519441	2.21533
-1.5445	-1.23807	-0.907106
-1.29152	-0.816727	-0.282618
0.600051	0.35206	0.0154333
1.13475	0.698367	1.93148
0.122846	-0.155857	-0.268425
1.58321	-1.52954	-1.12
0.842678	0.874406	-0.339389
1.6407	-1.46317	-1.65223
-0.302614	0.467495	1.22183
-1.57899	-1.30156	-1.33289
-1.10754	-0.637801	-0.552283
1.33023	0.851319	2.2863
0.985265	-0.0259923	-0.623247
1.42222	-1.37659	-1.82964
1.45672	0.989842	0.867008
0.318327	-0.556996	-0.268425
0.92777	0.868634	1.50569
0.260833	0.268369	-0.0555312
-0.624584	-0.548339	0.278002
0.620749	-1.64498	-1.82964
-1.10754	-0.854243	-0.268425
0.893273	0.444408	0.796043
-0.314113	1.47467	4.13138
0.122846	-0.490621	-0.268425
1.60621	1.13125	0.469606
1.23824	0.770514	-0.481318
-0.325612	-0.121227	0.796043
1.05426	0.608904	1.93148
1.6637	0.715682	-0.0555312
1.18075	-0.138542	0.228327
-0.958052	-1.08223	-1.12
-0.636082	-0.00579102	0.796043
0.134345	0.210651	-0.43874
-1.71698	-1.41699	-0.339389
-1.09029	-0.897532	-0.836141
-0.498095	-0.129884	-0.268425
1.10025	1.05333	0.796043
1.41072	2.05762	1.78955
0.893273	1.03024	1.64762
1.05426	0.516556	1.78955
0.306829	0.0374974	0.370256
1.33598	0.522327	0.391545
-0.34861	0.406892	0.157362
0.433317	0.0865575	0.306388
-0.626883	0.181792	0.809526
-0.371607	0.799373	1.00894
-0.521093	-0.118341	0.654114
1.19799	-1.36216	-0.821948
1.56021	1.60454	0.796043
0.858777	0.369375	0.512185
0.249334	-0.268407	0.0863979
0.191839	-0.00579102	0.370256
1.152	0.738769	1.0799
-0.314113	-0.152972	0.157362
0.962267	0.346288	0.937972
-0.0841345	0.963869	-0.410354
-1.22253	-0.678204	0.228327
-1.65949	-1.30156	-1.47482
-0.647581	-0.392501	-0.445836
-0.141629	0.0576986	0.441221
1.31873	0.753199	1.29279
0.778284	0.966755	1.29279
-0.498095	-0.288608	0.370256
-0.337111	0.19045	-0.0555312
0.778284	1.80944	1.22183
-0.630333	-0.265521	0.0154333
-0.417603	-0.18183	0.299291
-1.18803	-0.949478	-0.339389
0.847278	0.655078	0.0863979
-0.65908	-0.718606	0.157362
1.64645	1.09662	1.71858
0.692042	-1.52925	-1.81545
0.743787	0.00863844	0.0154333
-0.325612	0.623334	1.86051
2.06616	-1.25827	-1.90061
1.92818	-1.38525	-1.04903
-1.533	-1.40833	-1.54579
2.05466	2.62903	1.86051
0.619599	0.7734	-0.126496
-0.245119	-0.0519653	-0.97807
1.42222	-1.52377	-1.47482
0.72079	0.810917	0.732175
0.237835	1.33038	1.57665
0.387321	0.323201	0.0863979
0.651796	0.363603	0.299291
-1.487	-1.13129	-1.09161
0.755286	-1.41699	-1.37547
-0.440601	-0.548339	-0.126496
-0.55559	-0.401158	-0.360679
1.49122	-1.62189	-1.97157
0.548306	0.248168	-0.97807
1.27274	-1.64498	-1.90061
-0.820065	-0.242434	-0.19746
-0.256618	-0.559882	-0.410354
0.456314	0.767628	0.937972
-0.785568	-0.297266	-0.126496
0.571304	0.955211	0.228327
0.39882	0.181792	-0.481318
-0.940804	-0.692633	-0.800659
1.20374	1.59588	0.852815
1.6752	1.58434	1.29279
-0.440601	-0.47042	-0.765177
-0.739573	0.432865	1.36376
0.582803	0.00863844	0.611535
0.157343	-0.253978	-0.552283
-0.486597	0.415549	-0.573572
0.864526	0.418435	-0.0555312
0.536807	1.35924	2.0734
-1.45251	-1.0072	0.512185
-0.866061	-0.597399	-0.339389
0.0653514	0.020182	-0.126496
-1.39501	-1.01874	-0.552283
0.985265	0.574273	-0.19746
0.709291	0.502126	-0.268425
-0.935054	-0.649345	-0.19746
-1.16503	-1.03317	-1.04903
-0.268117	0.256825	0.867008
0.421818	0.61179	0.157362
-0.969551	-0.73015	-0.126496
1.50272	1.33903	0.448317
-0.762571	-0.190488	1.0799
-0.256618	-0.170287	0.0154333
-0.210623	-0.00290513	0.710886
0.996763	-1.36505	-1.33289
-0.808566	-0.50505	-0.0555312
0.893273	0.193336	-0.481318
0.72079	2.52802	1.15087
0.893273	0.571387	-0.97807
-1.30302	-1.11109	-0.708405
1.54871	1.61031	0.299291
0.916271	1.15145	0.895394
0.536807	0.663736	0.512185
0.111347	0.444408	0.157362
1.38773	0.476153	-0.765177
1.15775	0.17602	-0.623247
0.490811	1.47467	1.57665
0.962267	1.66225	4.06751
-0.601586	-0.473306	-0.410354
-0.762571	-0.101025	0.0154333
-1.69398	-1.44297	-1.61675
0.72079	1.50642	1.50569
-0.107132	0.533871	0.228327
-1.39501	-1.13129	-0.481318
-1.4755	-1.01874	-0.0271454
-1.58474	-1.2525	-1.33289
-0.383106	0.721454	1.86051
1.50272	1.25246	1.00894
-0.0381389	-0.216461	0.370256
0.272332	-0.0404217	-0.836141
1.07726	0.343402	-0.765177
1.76719	1.43716	1.78955
2.02017	3.69681	1.71858
0.881774	0.187564	0.796043
-0.141629	0.124074	0.228327
-1.26852	-0.712835	-0.19746
-1.39501	-1.03894	-1.12
1.60621	2.10957	0.937972
-1.19953	-0.966793	-0.765177
0.82428	0.418435	0.753464
-0.87756	-0.0548512	0.370256
-1.4755	-1.18035	-0.97807
0.226336	-1.4776	-1.63804
0.0308546	0.170248	1.00894
-0.578588	-0.0461935	0.732175
-1.32602	-0.834042	-0.623247
-0.302614	-0.539681	-0.410354
0.421818	0.389576	-0.268425
1.6982	-1.46028	-1.54579
-1.17653	-0.825384	-0.339389
-1.57899	-1.25538	-0.97807
-1.42376	-0.932163	-0.907106
0.490811	1.45736	2.0734
0.122846	0.378033	0.937972
-0.722324	-0.366528	0.441221
-0.279616	0.481925	0.0154333
-1.41801	-1.05048	-0.836141
0.985265	-0.0981396	-0.0555312
1.23824	-1.38236	-1.49611
-0.089884	0.121188	0.0154333
0.950768	0.620448	0.725079
-1.13054	-0.718606	-0.97807
-0.66483	-0.398272	-0.154882
0.939269	-1.54974	-1.47482
1.43372	0.481925	-0.232943
0.939269	0.118302	0.228327
-1.34902	-1.09089	-0.907106
0.571304	1.51507	-0.0555312
-0.210623	0.181792	0.725079
-1.61349	-1.28136	-1.33289
-0.0151411	0.00286666	0.710886
-1.16503	-0.574312	-0.268425
0.674794	0.262597	-1.19096
1.58321	0.969641	0.725079
-0.854562	-0.386729	0.0154333
1.37623	2.99554	1.00894
-0.716575	-0.655117	-0.339389
1.38773	-1.54974	-1.69481
-0.176126	-0.204918	0.441221
1.03126	0.184678	-1.19096
0.536807	0.236624	0.867008
-1.29727	-0.796526	-0.481318
-0.383106	0.230852	-0.0555312
-0.187625	0.0317256	1.00894
0.283831	-0.115455	0.0509156
-1.57899	-1.21498	-0.339389
-1.25702	-0.972565	-0.928395
-0.265817	1.11682	2.21533
-1.4985	-1.22652	-1.12
0.18609	0.216423	0.0154333
0.950768	0.580045	1.15087
1.00826	0.657964	-0.623247
-1.42951	-0.932163	0.0154333
-1.57899	-1.28136	-1.33289
1.34173	2.70695	4.09589
-1.09604	-0.74458	-0.126496
1.19225	0.903265	1.00894
0.847278	1.84407	0.725079
1.80169	1.6536	0.228327
-0.647581	-0.594513	-0.807755
-1.70548	-1.28424	-1.82964
0.456314	0.0490409	0.299291
-1.30302	-1.15149	-1.12
-0.613085	-0.300152	0.441221
1.6982	-1.49203	-1.61675
-0.65908	-0.761895	-0.410354
-0.406104	-0.375185	0.299291
0.433317	0.0317256	-0.772273
1.75569	-1.58437	-1.93609
-0.13013	0.530985	1.0799
-0.371607	0.170248	1.36376
-0.417603	0.328973	0.299291
-1.43526	-1.02451	-0.765177
0.0423535	-0.161629	-0.623247
0.352824	0.0778999	-0.0271454
1.81319	-1.5382	-1.90061
1.05426	-1.4978	-1.40386
-1.61349	-1.36505	-0.907106
-1.18803	-1.0476	-1.26193
1.7212	0.398234	-0.907106
0.732288	-0.0375358	-0.623247
-1.07304	-0.851358	-1.40386
1.6545	-1.3737	-0.765177
0.663295	0.346288	0.58315
0.61155	2.27984	2.25082
0.134345	0.0490409	0.0154333
-0.969551	-0.802297	-0.623247
0.962267	0.311657	-0.275521
-0.716575	0.207765	0.937972
-0.268117	-0.242434	-0.268425
-0.630333	-0.225119	-0.0555312
1.6752	2.62326	1.57665
-0.417603	0.0374974	0.228327
-0.394605	-0.398272	-0.19746
0.0883492	0.574273	0.441221
1.13475	0.747427	0.157362
1.35323	-1.52088	-1.61675
1.13475	1.42561	0.0154333
1.20374	1.81809	0.725079
-1.26852	-0.810955	-0.19746
0.582803	0.277026	0.0863979
-1.34902	-0.949478	-0.836141
-0.442901	-0.326125	-0.303907
1.46822	-1.3737	-1.40386
-0.958052	-0.525252	-0.19746
-0.0726356	0.383804	-0.694212
-0.831564	0.0374974	1.22183
1.7097	3.63909	1.50569
-1.22023	-0.750351	-0.481318
0.387321	2.94359	1.29279
0.0538524	-0.334783	-0.0555312
0.778284	0.124074	0.228327
-1.556	-1.12263	-0.694212
1.58321	1.31883	0.0509156
-0.210623	0.173134	0.0863979
0.697792	-0.222233	-0.552283
-1.61349	-1.29578	-1.54579
-1.15353	-0.352098	-0.268425
0.536807	0.326087	0.370256
-1.64799	-1.16592	-0.836141
1.57171	0.695481	-0.0555312
0.904772	1.43716	0.867008
0.996763	1.54971	1.78955
-0.0726356	0.152933	-0.268425
-1.12479	-0.816727	-0.779369
-0.141629	-0.13277	0.0863979
-0.923555	-0.854243	-0.410354
0.272332	0.262597	-1.40386
0.203338	1.38232	1.2857
-0.722324	-0.0894819	0.157362
0.260833	0.372261	-0.19746
-0.55559	-0.614714	-0.19746
-1.09604	-0.626258	-0.0555312
0.916271	1.69111	0.58315
0.904772	0.606018	0.185748
1.29574	2.82816	2.14437
-0.256618	-0.479077	-0.410354
-0.889059	-0.539681	-0.97807
-0.279616	-0.13277	0.725079
-0.0726356	0.129846	-0.623247
-1.45251	-1.01874	-1.26193
1.80744	1.61897	0.611535
0.617299	0.857091	-0.126496
1.76374	-1.62478	-1.86513
-1.45251	-1.09377	-0.907106
0.548306	0.98407	0.604439
0.318327	0.701253	0.370256
0.743787	-1.49203	-1.57417
1.43372	2.02299	0.654114
-0.141629	0.606018	-0.19746
0.29533	-0.173173	0.157362
1.19225	0.634877	-0.0626276
-0.958052	-0.63203	0.0154333
-0.55559	-0.45599	-0.552283
-0.693577	-0.126999	-0.00585602
0.237835	-0.236662	-0.126496
-1.19953	-0.77921	-0.97807
0.50231	0.12696	0.370256
0.950768	1.46601	0.937972
0.0538524	0.0317256	-1.12
-1.31452	-0.923505	-1.47482
0.858777	1.58434	2.85401
-1.42951	-1.32464	-1.40386
-0.935054	-0.0519653	0.512185
0.168842	1.21206	0.228327
-1.13054	-0.548339	0.157362
-0.164627	0.404006	0.58315
0.306829	0.657964	0.228327
-1.32602	-0.764781	-0.836141
-1.464	-0.920619	0.299291
-1.03854	-0.8427	-1.19096
0.191839	0.103873	0.370256
-1.24552	-1.1082	-1.04903
-0.705076	-0.556996	-0.836141
-0.0151411	0.0778999	-0.481318
1.12325	3.11097	3.4927
-0.325612	-0.219347	-0.410354
0.674794	0.129846	0.654114
0.433317	-0.297266	-0.410354
-0.9753	-0.487735	-0.765177
-0.164627	0.383804	0.476703
0.525308	0.328973	-0.623247
-0.958052	-0.502165	0.0154333
1.06116	0.236624	-0.765177
-1.37776	-0.822499	-0.140689
0.778284	-1.48337	-1.47482
-0.486597	0.0692422	0.0154333
-0.774069	-0.871559	-1.33289
-0.34861	-0.239548	-0.0555312
-0.854562	-0.735922	-0.410354
1.74994	-1.60746	-1.90061
-0.900558	-0.620486	-0.481318
-0.636082	-0.510822	-0.708405
0.50231	0.349174	0.58315
-0.371607	0.0605845	0.796043
0.375822	0.903265	0.796043
-1.73998	-0.591627	-1.12
-0.762571	-0.813841	-0.765177
-0.900558	-0.600285	-0.0555312
-0.475098	-0.268407	-0.552283
-0.02664	0.164477	0.441221
-0.751072	0.441522	0.867008
0.433317	-0.230891	-0.0555312
-1.63649	-1.36216	-1.68772
-1.11904	-0.770553	-0.623247
-0.969551	-0.810955	0.0154333
-1.01555	-0.68109	-0.460029
0.985265	1.1832	1.15087
-0.118631	0.354946	0.980551
-1.487	-1.28136	-0.836141
1.92818	0.606018	-0.665826
-1.26852	-0.929277	-0.694212
0.237835	1.41695	2.64112
1.1175	0.0288397	-0.0555312
-1.60199	-1.24961	-1.47482
0.0883492	1.45158	1.86051
0.513809	1.12259	1.0799
0.904772	1.02159	0.157362
1.13475	0.747427	0.157362
-1.06154	-0.317467	0.476703
0.893273	-0.141428	-0.126496
-1.57899	-1.24672	-0.907106
1.60621	2.32024	0.228327
0.755286	0.274141	0.157362
-1.17653	-0.900418	-0.481318
1.6637	0.608904	0.14317
0.651796	0.19045	0.796043
-1.61349	-1.31021	-1.33999
0.732288	1.86715	1.36376
-0.0381389	0.666622	-0.19746
0.214837	0.100987	0.58315
0.985265	0.251053	0.157362
1.00826	0.300114	1.29279
-1.07304	-0.167401	0.58315
-0.0496378	-0.0144487	-0.694212
-0.279616	0.253939	0.441221
1.29574	-0.0317641	-0.410354
-0.210623	0.0923293	-0.126496
-1.23403	-1.07934	-1.26193
-1.36051	-0.888874	0.228327
0.410319	1.07065	-0.268425
-1.59049	-0.992766	-0.552283
0.778284	1.17165	0.937972
-1.15353	-0.66666	-0.303907
-1.25702	-1.01874	-0.765177
1.29574	0.646421	0.0154333
1.00826	-1.48048	-1.54579
-0.739573	-0.216461	0.0863979
1.23824	1.87292	0.58315
-0.187625	1.9595	2.99594
1.52571	0.975412	0.58315
-0.997148	-0.256864	0.441221
0.513809	0.23951	-0.694212
-0.268117	0.196221	-0.19746
1.04276	1.70843	1.60504
1.58321	0.132732	-0.0555312
-1.36051	-1.22652	-1.68772
0.525308	0.424207	0.512185
1.31988	2.56265	2.42823
1.81319	4.77036	1.29279
-0.187625	-0.178945	-0.0555312
1.52571	-0.0115628	-0.0555312
-1.40651	-0.926391	-0.694212
-1.57899	-1.18901	-1.26193
1.15775	1.53816	1.57665
-0.808566	-0.35787	-0.126496
0.0538524	0.825346	1.36376
1.88218	-1.45451	-1.33289
-0.118631	0.476153	0.171555
0.82428	0.0952152	1.36376
0.226336	-0.369413	-0.907106
-1.09604	-0.424245	0.632825
0.830029	0.435751	0.0154333
1.04276	0.646421	0.867008
0.467813	0.308771	1.22183
-1.06154	-0.903304	-0.552283
-0.946553	-0.277065	1.78955
-0.394605	-0.323239	-0.126496
0.0883492	0.909037	1.29279
-1.61349	-1.15438	-1.25483
-0.394605	-0.447333	-0.0555312
0.72079	-0.279951	0.0154333
-0.509594	0.320315	0.58315
-1.19378	-0.29438	-0.339389
1.6637	-1.48337	-1.47482
1.59586	1.09951	-0.353582
1.26124	0.646421	-0.0555312
-1.32602	-1.05914	-1.04903
0.72079	0.493468	0.441221
-0.544091	-0.24532	0.0863979
-1.00405	-0.516594	-0.481318
-0.107132	-0.539681	-0.268425
0.444816	0.0403833	0.0154333
-1.35476	-0.82827	-0.928395
1.46822	-1.55552	-1.90061
0.50231	0.522327	0.270906
-1.63649	-1.20344	-0.552283
-1.34902	-1.20632	-0.907106
0.92777	0.989842	-0.19746
1.11175	-1.57283	-1.47482
-0.176126	-0.101025	0.654114
0.686293	0.805145	0.58315
-1.01555	-0.917733	-0.410354
1.52571	2.18172	1.71858
0.778284	1.18608	-0.339389
0.272332	0.519441	0.0651085
0.134345	1.80078	2.64112
-0.486597	0.112531	-0.289714
0.157343	0.0346115	0.0863979
-0.601586	-0.0259923	0.228327
-0.406104	-0.204918	-0.112303
0.801282	-1.63632	-1.90061
-1.71698	-1.48625	-1.75868
-0.141629	0.646421	0.867008
-0.900558	-0.603171	-0.126496
0.870275	0.805145	-0.126496
-0.831564	-0.50505	0.370256
1.81894	1.24669	2.85401
-0.774069	-0.372299	-0.552283
-1.56175	-1.2525	-1.33289
-0.693577	-0.47042	-0.552283
-1.556	-1.34485	-1.47482
-1.51	-1.15149	-0.97807
0.157343	0.0346115	-0.268425
1.39923	-1.46028	-1.19096
0.0251052	1.20917	0.937972
0.881774	0.277026	0.58315
-1.23978	-0.949478	-0.516801
0.214837	-0.1472	-0.694212
-0.371607	-0.479077	-1.12
-1.14203	-1.12263	-1.12
-1.01555	-0.831156	-0.339389
0.168842	-1.9236e-05	0.228327
-1.5215	-0.920619	-0.126496
-1.09604	-0.77921	0.0863979
0.628798	-0.0404217	-0.303907
-1.29152	-0.822499	-0.623247
-0.751072	-0.176059	0.299291
0.870275	3.21198	2.49919
1.53721	0.854205	1.43472
1.33023	0.603132	0.0863979
0.525308	0.334744	0.796043
-0.0841345	0.790715	0.867008
-0.417603	-0.233777	0.937972
0.778284	1.51219	1.50569
0.50806	0.721454	1.17216
-1.69398	-1.44008	-1.47482
0.778284	0.946554	0.796043
0.134345	0.808031	0.249616
-1.33752	-1.01297	-0.907106
-0.785568	-0.675318	-0.410354
1.6867	2.27695	1.93148
-0.935054	-0.917733	-0.694212
-1.64799	-1.49491	-1.61675
0.272332	-0.0750524	-0.268425
-1.33752	-0.813841	-0.339389
1.35898	0.782058	-0.552283
0.226336	-1.54109	-1.61675
1.38773	-1.47471	-1.75868
1.16925	0.842661	0.370256
-0.762571	-0.0433076	-0.765177
-0.371607	0.799373	1.00894
1.91668	-1.46317	-1.61675
-0.992549	-0.565654	-0.956781
0.375822	1.89601	0.654114
-1.29152	-1.09666	-0.0555312
0.973766	0.747427	1.8889
0.479312	0.0374974	0.0154333
0.341325	-0.418474	-0.161978
1.73269	0.464609	-0.268425
1.00826	1.41695	1.15087
-1.61349	-1.25538	-1.61675
1.6982	-1.52954	-1.61675
0.996763	3.83822	2.2863
1.00826	0.331858	-0.424547
-0.762571	-0.0721665	-0.268425
1.23824	2.02299	1.36376
0.778284	0.937896	1.57665
0.0883492	0.0548127	0.441221
-0.302614	-0.395387	-0.481318
1.34173	0.730112	-0.19746
-1.62499	-1.29867	-1.26193
-0.739573	-0.35787	-0.708405
-0.682078	-0.412702	0.14317
-0.992549	-0.877331	-0.836141
-0.866061	0.0317256	0.228327
-1.03854	-0.966793	-1.61675
-0.291115	0.020182	-0.19746
0.410319	-0.0808242	-0.0555312
-0.429102	-0.652231	-0.19746
0.364323	0.0374974	-0.0342418
-0.65908	-0.291494	-0.0555312
-1.27427	-0.903304	-0.708405
-0.521093	0.173134	1.93148
0.260833	-0.360756	-0.268425
1.49122	1.27555	0.419931
1.99947	-1.59303	-1.90061
-0.417603	-0.0144487	0.725079
-0.751072	0.897493	1.39215
-0.716575	-0.190488	0.0863979
-1.22253	-1.23807	-1.04903
0.617299	0.530985	0.441221
1.07726	0.516556	-0.19746
1.92818	1.89313	1.71858
-1.56749	-1.24961	-1.12
1.83618	1.36501	1.36376
-1.31452	-0.230891	0.867008
-0.65908	-0.178945	-0.126496
-1.16503	-1.14283	-0.97807
0.697792	0.317429	0.0863979
-0.923555	0.0634704	1.00894
-0.383106	-0.0433076	0.725079
0.778284	-0.178945	0.796043
-0.831564	-0.129884	-0.765177
-1.29152	-0.978337	-1.26193
1.6637	-1.43142	-1.38257
0.214837	-0.112569	-0.19746
-0.889059	-0.40693	-0.0555312
-0.509594	0.0548127	0.370256
1.33023	-1.63921	-1.90061
-0.0151411	-0.0433076	-0.481318
-1.66524	-1.32753	-1.19096
0.778284	0.865749	1.71858
-0.774069	-0.314582	0.0154333
-0.647581	-0.47042	0.512185
-0.0553873	0.253939	-0.19746
-0.268117	-0.386729	-0.19746
0.497711	1.49487	1.78955
0.145844	-1.64209	-1.90061
1.7212	-0.885988	-1.19096
-1.36051	-0.929277	-0.410354
-1.45251	-1.28424	-1.04903
-1.09604	-0.885988	-0.623247
0.0883492	-0.210689	1.15087
-1.62499	-1.36505	-0.907106
0.513809	-0.129884	-0.0555312
-0.498095	-0.34344	-0.552283
0.111347	0.490582	0.512185
-0.532592	0.340516	-0.552283
-1.07304	-0.94082	-0.694212
0.82428	1.36212	1.93148
-0.371607	-0.626258	-1.04903
-0.900558	-0.715721	-0.339389
1.01976	-0.0259923	0.654114
0.18609	-1.9236e-05	0.448317
1.45672	0.326087	0.0154333
-0.797067	-0.640687	-0.410354
1.6637	2.28272	1.0799
-1.60084	-1.2525	-1.09871
-0.624584	-0.34344	0.228327
0.870275	1.24957	-0.126496
1.19225	0.363603	-0.481318
-0.946553	-0.712835	-0.339389
0.92777	0.173134	-0.836141
-1.64799	-1.34196	-0.694212
-1.21103	-0.819613	-0.268425
0.92777	0.38669	-0.126496
-1.464	-0.89176	-1.26193
-0.831564	0.274141	0.228327
-0.774069	-0.533909	-0.126496
-0.774069	-0.363642	0.278002
-1.5445	-1.09089	-0.85743
-1.31452	-0.805183	0.0793014
-0.894808	-0.461762	-0.140689
-0.87756	-0.772573	-0.97807
0.996763	0.608904	0.937972
-1.64799	-1.39391	-1.26193
-0.475098	-0.360756	0.0863979
-1.17078	-1.02163	-1.61675
-1.0098	-0.461762	-0.0555312
-1.487	-1.31887	-1.47482
-1.24552	-0.525252	-0.126496
1.02551	1.30729	1.31408
1.45672	0.551186	0.299291
0.513809	0.158705	0.299291
-1.29152	-0.816727	-0.19746
-0.0438883	-0.415588	-0.445836
0.571304	0.0288397	-0.190364
0.904772	0.744541	-0.0981099
-0.486597	0.502126	1.93148
-1.556	-1.22364	-1.26193
1.16925	0.233738	1.36376
1.37623	0.124074	-0.126496
-0.866061	-0.418474	0.448317
-0.532592	-0.141428	0.512185
-0.153128	-0.0433076	-0.126496
0.82428	0.481925	-0.0342418
-1.4755	-1.21787	-1.54579
-1.06154	-0.580084	-0.19746
1.6177	-1.57283	-1.90061
-1.24552	-1.09954	-1.68772
-0.187625	0.380919	0.441221
0.50231	-0.0375358	-0.800659
1.57171	2.05474	-0.0555312
1.6407	1.06776	-0.19746
1.80169	1.55548	0.228327
-1.32602	-0.937934	-0.694212
-0.946553	-0.326125	-0.0555312
0.81853	1.35635	0.867008
-0.314113	0.652192	1.22183
-1.41801	-1.01297	-0.623247
0.496561	0.606018	0.512185
1.59471	1.02736	1.93148
-0.417603	0.248168	0.441221
1.27274	1.97393	-0.0555312
1.6637	1.57279	0.725079
-0.0956335	0.204879	0.0154333
0.157343	0.213537	-0.268425
1.12325	0.70991	0.937972
-0.969551	-0.574312	-0.126496
-0.774069	-0.161629	0.441221
-0.958052	-0.496393	0.0863979
-0.992549	-0.813841	-0.19746
0.766785	1.48044	2.35726
1.21524	0.799373	0.249616
-0.544091	0.505012	1.93148
1.32448	0.9985	0.299291
-0.728074	-0.435789	-0.339389
0.249334	1.31595	0.725079
0.709291	-0.300152	0.299291
0.571304	-0.334783	-0.126496
0.513809	0.251053	0.937972
2.19265	-1.64209	-1.76578
-1.44101	-1.08511	-0.339389
-0.889059	-0.660889	0.157362
0.812781	0.00286666	-0.19746
0.0538524	0.167363	0.0154333
-0.624584	-0.35787	-0.19746
-1.69398	-1.42276	-0.623247
1.27274	-1.63921	-2.02125
-0.417603	-0.24532	-0.623247
1.33023	0.87152	0.937972
-0.532592	-0.210689	-0.339389
0.0596019	-0.0577371	0.299291
1.29574	-1.60746	-1.82964
-1.23978	-0.747465	-0.552283
-0.440601	-0.363642	0.299291
1.6177	0.718568	-0.836141
1.42222	0.981184	0.370256
-0.797067	-0.124113	0.58315
0.881774	0.372261	-0.552283
0.973766	0.623334	1.22183
0.0653514	-0.202032	0.22123
-0.958052	-0.634916	-0.339389
-1.4755	-1.18324	-0.765177
-0.613085	-0.392501	0.157362
-1.09604	-0.871559	0.157362
-0.601586	-0.620486	-0.126496
0.835779	1.35924	0.157362
-0.279616	0.981184	0.306388
-0.912056	-0.655117	0.0793014
0.283831	0.184678	-0.75808
0.617299	2.05762	1.50569
-0.912056	-0.868673	-0.694212
-0.969551	-0.556996	1.0799
1.11175	0.297228	0.512185
-0.406104	-0.300152	-0.97807
0.318327	0.701253	0.654114
-0.603886	0.49924	1.22183
0.122846	-1.53531	-1.73739
1.01976	2.124	2.35726
-0.912056	-0.450218	-0.268425
-0.969551	-0.285723	0.441221
-1.5445	-1.24384	-0.552283
-1.57899	-1.14572	-0.949684
-0.65908	-0.291494	-0.0555312
-0.647581	-0.42136	-0.126496
1.20374	0.989842	0.519282
-0.02664	0.282798	0.270906
-0.87756	-0.545453	-0.282618
0.939269	0.22508	0.796043
0.651796	0.184678	0.654114
1.52571	3.22641	0.512185
-0.653331	-0.101025	-0.0200489
0.651796	0.256825	0.58315
0.697792	0.600246	1.0799
0.157343	0.82246	0.512185
0.490811	0.0894434	-0.19746
0.663295	0.580045	0.512185
-0.02664	1.40252	1.86051
0.525308	1.32749	1.57665
1.27274	0.233738	0.327677
1.08301	0.415549	-0.126496
-0.831564	-0.565654	-0.779369
-0.889059	-0.848472	-0.552283
-0.900558	-0.580084	0.299291
0.278081	0.262597	0.0154333
-0.544091	-0.597399	-0.481318
-0.118631	-0.467534	-0.268425
0.766785	0.877292	0.249616
1.27274	1.94507	0.58315
-0.394605	0.444408	1.36376
1.49122	-1.619	-1.90061
-1.33752	-0.95525	-1.16967
-0.645282	0.554072	1.43472
-0.141629	1.37367	0.852815
1.50272	0.808031	0.725079
-0.843063	-0.675318	-0.765177
0.950768	0.207765	-0.0555312
-0.716575	-0.225119	0.0154333
0.996763	0.808031	0.796043
0.490811	-0.389615	0.0863979
-1.19953	-0.787868	-0.19746
1.22674	-1.45451	-1.47482
-0.578588	-0.738808	-0.552283
0.450565	0.591589	0.937972
1.36473	0.536757	-0.268425
0.272332	0.242396	1.00894
1.03126	0.507898	-0.126496
-0.176126	-0.652231	-0.410354
-0.199124	1.75172	2.35726
-1.11904	-0.536795	-0.126496
0.916271	0.972527	0.455413
2.08916	1.68246	0.370256
-1.44101	-1.14572	-0.552283
-0.00364214	0.0894434	0.14317
-1.34902	-0.894646	-0.41745
1.37623	1.47756	1.36376
0.732288	0.0952152	-0.339389
0.766785	0.28857	0.0154333
0.973766	0.955211	0.796043
-0.210623	-0.150086	-0.481318
0.870275	0.164477	0.760561
0.375822	1.06488	0.512185
0.134345	-0.0490794	0.0793014
-0.302614	0.623334	0.0154333
-0.279616	0.0692422	-0.19746
-1.32602	-1.01874	-1.37547
-0.87756	-0.479077	-0.410354
0.0308546	-0.432903	-0.126496
1.6338	0.707024	-0.836141
0.962267	0.493468	-0.268425
0.835779	2.68097	3.42173
-0.544091	0.0923293	0.618632
-1.42951	-1.07646	-0.623247
-1.96996	-1.38525	-1.61675
-0.544091	0.00575255	-0.481318
0.283831	0.40112	-0.0555312
-1.18803	-0.917733	-0.694212
0.674794	0.539643	0.852815
-1.16503	-0.77921	-0.935491
-1.13054	-0.709949	-0.374872
-0.337111	0.23951	-0.19746
-0.325612	0.19045	-0.339389
1.38773	0.51367	-0.19746
-0.4521	-0.282837	-0.623247
1.6292	-1.59015	-1.90061
-0.199124	-0.0548512	0.0863979
-0.831564	-0.909075	-0.836141
1.10025	-1.61323	-1.61675
-0.567089	-0.695519	-0.410354
-0.141629	-0.103911	0.299291
0.375822	-0.360756	-0.481318
-0.567089	-0.637801	-0.694212
0.617299	1.4487	3.56366
0.341325	-0.0144487	0.157362
-1.533	-1.14572	-1.61675
-0.475098	0.479039	0.654114
0.743787	0.594475	-0.0555312
0.272332	0.782058	0.58315
-0.66483	-0.311696	-0.204557
-0.0151411	0.311657	0.796043
1.40842	2.70118	1.22183
0.755286	0.150047	0.299291
0.318327	-0.265521	-1.26193
1.13475	1.7142	1.29279
0.0423535	0.291456	0.157362
1.6292	1.11682	1.50569
0.0193557	-0.337669	0.0154333
-0.486597	-0.228005	-0.19746
-0.693577	-0.18183	0.540571
1.53721	2.69252	3.63462
-0.0151411	-0.124113	-0.623247
-1.15353	-0.825384	-0.410354
0.847278	0.533871	0.0863979
-1.09604	-0.129884	1.43472
1.58321	1.37655	-0.268425
0.847278	0.242396	-0.907106
0.536807	0.868634	0.441221
-0.831564	0.363603	1.0799
-1.46975	-0.943706	-0.765177
0.479312	0.233738	-0.360679
-0.371607	1.02447	1.22183
-1.24552	-0.920619	-0.779369
-1.42951	-0.897532	-1.68772
-0.831564	-0.756123	-0.836141
-1.11904	-0.239548	0.228327
-0.475098	0.0346115	0.867008
0.950768	0.854205	0.725079
1.37623	0.539643	-0.0342418
0.92777	2.3693	0.157362
0.249334	0.415549	0.370256
0.134345	-0.193374	-0.0129525
0.513809	0.588703	-0.268425
-1.67098	-1.34485	-1.19096
-0.745322	-0.0981396	0.0863979
0.0538524	-0.45599	-0.140689
-0.889059	-0.559882	-0.0555312
0.663295	-0.178945	-0.232943
1.45672	1.70843	0.512185
-0.751072	-0.170287	0.0863979
-0.475098	-0.288608	-0.268425
0.548306	0.0317256	0.228327
0.416068	0.340516	0.441221
-0.647581	-0.178945	-0.126496
-1.60199	-1.33907	-1.40386
1.47972	-1.26115	-0.765177
1.97417	1.88735	0.157362
0.117096	-0.444447	-0.481318
-1.39501	-1.06491	-0.623247
0.709291	0.582931	0.228327
0.743787	0.695481	1.22893
-1.34902	-1.06491	-0.836141
-0.900558	-0.404044	-0.19746
1.19225	-0.213575	-0.481318
0.996763	0.683937	1.22183
-1.08454	-0.66666	-0.268425
-0.406104	0.121188	0.157362
1.26124	1.00716	-0.552283
0.525308	1.43138	1.29279
0.571304	0.259711	0.157362
0.893273	1.64783	0.157362
1.03126	1.13991	0.441221
-0.797067	-0.228005	-0.467125
0.71389	0.334744	-0.552283
1.27274	1.264	0.576053
0.778284	0.657964	-0.410354
0.548306	-0.0894819	-0.410354
-0.889059	-0.435789	-0.481318
-1.63649	-0.839814	-0.488415
-1.60774	-1.3333	-1.43934
-0.291115	-0.222233	0.441221
-1.30302	-0.58297	0.299291
1.13475	1.82098	2.21533
-1.51	-1.46317	-1.90061
0.548306	0.308771	0.441221
1.14625	1.63051	-0.0555312
-0.0956335	-0.158743	0.512185
0.0883492	0.949439	0.512185
-0.900558	-0.453104	0.356063
-0.751072	-0.562768	-0.907106
-1.62499	-1.42565	-1.61675
-0.716575	-0.453104	-0.19746
0.548306	1.44581	1.50569
0.571304	-1.62766	-1.90061
-1.22253	-0.874445	-0.694212
-1.64799	-1.40833	-1.26193
1.26124	0.862863	0.299291
0.490811	0.383804	0.299291
1.18075	1.25246	0.725079
0.870275	0.643535	1.25022
-0.87756	-0.554111	-0.545186
0.473563	1.11971	1.55536
1.53721	2.53668	2.14437
0.191839	0.164477	0.441221
-1.4755	-1.32176	-1.26193
-1.14203	-0.50505	-0.552283
0.272332	0.683937	-0.43874
-0.406104	-0.213575	-0.481318
0.375822	-0.386729	-0.19746
1.1865	0.655078	0.441221
1.35323	-1.52666	-1.61675
-0.521093	-0.118341	0.654114
0.0883492	0.0663563	-0.97807
1.54871	-1.59592	-1.75868
1.21524	0.92058	1.29279
1.89368	1.32461	-0.609055
0.0768503	-0.311696	0.299291
-0.141629	0.857091	1.57665
-1.25702	-0.819613	-0.247135
-1.09604	-0.646459	-0.339389
-0.107132	0.0663563	-0.126496
-0.946553	-0.874445	-0.587765
0.548306	0.0317256	0.228327
0.939269	0.421321	-0.126496
1.34173	2.33467	2.2863
-1.45251	-1.33042	-1.68772
0.29533	1.21494	1.71858
0.226336	0.343402	0.441221
-1.68248	-1.39102	-1.19096
-0.736123	-0.542567	-0.552283
-1.17653	-0.753237	0.228327
0.50231	0.406892	0.228327
1.36473	0.669508	0.58315
-1.25702	-0.929277	-0.552283
-0.992549	-0.0952537	0.867008
0.536807	0.761856	1.43472
-1.09604	-0.658003	-0.19746
0.0768503	0.106759	0.512185
0.387321	-0.334783	0.157362
-0.797067	-0.585855	-0.765177
0.674794	0.210651	-0.623247
-1.03854	-0.51948	-0.303907
0.272332	0.302999	-0.126496
0.519559	-1.44585	-1.61675
0.048103	0.121188	0.0863979
0.29533	0.124074	-0.169074
-0.866061	-0.646459	-0.268425
-1.70548	-1.41411	-1.54579
1.97417	1.54393	0.441221
