# Supplementary material for: Modelling bark thickness for Scots pine (Pinus sylvestris L.) and common oak (Quercus robur L.) with recurrent neural networks
Source: PLoS One. 2022 Nov 16;17(11):e0276798. doi: 10.1371/journal.pone.0276798 (PMC9668195; doi:10.1371/journal.pone.0276798)
Supplement: S2 Data — (XLSX) [file pone.0276798.s002.xlsx]

## Sheet: Sheet1
h-height along the bole from the ground	d-stem diameter outside bark at height h	k-average double bark thickness at height h
11.3	20.95	0.5
13.5	36.5	1
19.8	23.9	1.2
5.3	15.35	1.65
10.7	23.15	0.25
2.3	6.8	0.1
20.2	25.5	0.35
19.8	32.45	0.3
12.5	23.65	0.1
19.4	39.9	1.3
5.4	12.4	0.4
14.2	21.8	0.35
20.5	26.9	2.4
15.2	19.2	0.55
4.1	12.45	0.2
8.8	16.35	0.25
14.5	31.35	0.8
13.3	30.1	0.5
22.3	38.1	1.1
19.2	25.15	0.65
2.5	7.3	0.3
17.4	37.3	0.95
19.5	36.55	0.48
11.9	14.2	0.35
10.7	22.35	0.3
18.6	19.15	0.9
3.2	5.65	0.2
2.4	5.7	0.25
22.3	32.9	2.75
11.5	28.7	0.3
12.3	22.35	0.28
28.5	50.9	2.2
15.5	27.8	0.45
23.7	31.5	1.25
15.4	28.95	0.85
5.9	12.25	0.2
17.6	26.1	1
30.1	50.2	2.4
24.4	46.7	3.25
5.5	13.7	1.19
11.6	20.15	0.4
27.5	46.5	1.6
8.3	19.55	0.35
21.2	32.15	2.25
3.2	8.55	0.25
23.7	33	0.92
0.3	0.85	0.1
13.7	37.6	1.05
6.8	17.05	0.35
28.7	41.3	2.4
15.2	25.55	0.55
0.8	2.4	0.1
23.2	27.15	1.5
12.6	23.3	0.3
31.5	49.35	2.55
28	45	3.05
24.7	32.9	2.9
20.6	30.05	1
5.8	18.25	0.3
9.6	19	0.4
8.5	21.9	0.45
4.3	10.6	0.3
31.1	45.1	2.65
27	51.5	2.45
1.5	7.65	0.115
0.6	1.1	0.1
16.5	28.8	0.3
0.5	2.4	0.2
17.9	33.55	0.3
2.8	6.85	0.15
3.5	13.3	0.24
11.3	15.05	0.2
9.1	16.5	0.265
3	7.7	0.3
26.2	38.1	4.25
14.7	19.05	0.35
2.3	6.9	0.3
8.7	21.3	0.4
21.9	28.5	0.85
26.5	45.55	2.35
22.6	32.25	1
7.7	15.4	0.35
5.9	17.35	0.3
9.3	13.6	0.2
11.7	12.85	0.3
23.9	38.45	3.2
30.5	50.6	1.1
20.8	23.4	1.85
17.1	36.6	0.6
22.1	27.9	0.85
9	24.75	0.45
15.7	25.4	0.65
21.7	29.3	0.505
27.9	41.6	1.45
5.5	15.5	0.45
13.1	38.35	0.6
13.8	27.45	0.3
24.5	29.4	1.25
19.7	30.5	0.505
18.3	23.7	0.45
5.4	19.35	0.4
1.3	3	0.1
15.8	16.45	0.45
16.6	27.7	0.5
23.6	31.7	1.15
30.2	48.8	2.45
19.4	28.1	0.5
11.9	26.1	0.2
0.2	0.8	0.1
10.9	20.05	0.3
14.9	24.05	0.785
17	20.45	0.75
15.2	26.2	0.45
2.6	7.1	0.1
16.5	29.1	0.5
15.9	29.5	0.3
1.4	3.7	0.2
14.6	25.9	0.4
27.4	59.45	4.5
7.8	13.45	0.35
23.5	31	0.65
20.5	33.4	1.05
7.1	20	0.25
1.7	6.15	0.2
7.9	15	0.3
17.7	28.75	0.385
25.8	34.5	1.4
10.6	22.2	0.4
21.3	25.05	2.15
25.7	62.7	2.95
5.3	10.7	0.25
15.7	24.35	0.75
13.2	18.3	0.3
14.5	23.45	0.15
7.3	17.7	0.55
16.3	24.7	0.55
29.4	36.95	2.1
2.1	4.6	0.3
11.8	14.1	0.1
9.9	14.9	0.4
17.5	28.35	0.4
11.7	37.15	0.85
26.5	38.45	2.1
19.8	26.05	2.35
2.1	8.15	0.225
6.7	16.1	0.3
19.7	34.4	0.65
8.6	19.95	0.4
8.7	29.1	0.5
13.7	24.8	0.5
17.7	28.25	0.65
11.9	14.9	0.3
1.8	3.1	0.3
13.2	24	0.4
20.3	28	0.35
26	47.15	1.45
25.5	21.75	0.95
11.9	18.4	0.3
7.1	17.05	0.3
3.6	8.1	0.2
1.2	3.2	0.3
9.4	21.85	0.5
17.9	25.7	0.55
0.6	2	0.1
15	18.55	0.3
11	19.15	0.45
9.3	17.4	0.3
22.3	29.75	0.545
24.2	28.05	1.15
19.3	35.05	1.35
28.6	51	2.5
27.8	43.15	3.3
7.5	20.45	0.45
28.5	40.6	2.9
28.5	40.35	1.3
6.8	14.95	0.25
24.6	33.4	1.5
7.5	11.6	0.25
17.2	27.4	0.75
24.3	36.45	1.405
23.1	41.7	2.3
1.9	5.9	0.25
29.6	48.4	3
11.9	17.5	0.4
12.2	19.65	0.5
20.3	35.7	0.7
1.9	6.1	0.1
7.2	15.5	0.21
9.8	15.7	0.5
3.8	2.05	0.1
15.1	33.55	0.4
5.7	13.3	0.3
29.9	49.6	1.7
21.7	40.65	2.25
4.3	11.65	0.35
16.5	23.5	0.45
12.2	27.45	0.5
11.1	27.5	0.4
7.5	14.45	0.25
10.1	24	0.3
1.9	4.3	0.1
21.8	31.5	2.6
17.5	28.75	0.3
4.3	13.55	0.205
27.9	31.35	1.35
25.5	34.35	0.95
21	32.7	1.75
17.2	28.25	0.55
3.7	10.3	0.3
9.5	23.75	0.4
19.3	25.5	0.45
25.4	34.6	1.6
3.8	10	0.35
8.1	15.25	0.1
24.7	34.7	1.65
15.2	40.4	1.25
25.7	32.7	1.6
3.4	8.4	0.3
29	54.55	3.45
5.1	13.85	0.115
22.3	38.55	1.1
27.4	40.05	2.75
11.5	21.65	0.3
23.2	32.3	1.65
12.5	24.05	0.5
5.2	15.35	0.3
3.5	7.6	0.2
23.5	38.25	2.49
11.2	13.8	0.35
21.3	28.45	2.45
22.2	26.85	0.65
24.3	28.85	1.5
9.8	15.45	0.35
15	35.45	0.65
4.2	10.75	0.1
9.5	23.55	0.45
2.3	5.7	0.2
25.4	41.1	2.45
7.7	21.3	0.3
3	10.4	0.35
0.4	1.05	0.2
6.4	11.1	0.2
25	38.7	1.75
25.8	47.35	3.2
6.6	15.95	0.2
7.1	20.05	0.25
26.3	38.35	2.2
13.2	24.65	0.55
29.6	40.35	1.55
21.8	26	2.25
6.5	11.85	0.3
28.2	36.5	2.1
22.2	22.75	0.7
9	20.8	0.3
9.9	12.95	0.35
11.1	23.65	0.3
6.7	17.2	0.25
7.2	20.8	0.5
8.3	18.05	0.1
21.2	30.9	1
23.5	40.5	1.65
3.5	14.1	0.3
5.9	11.25	0.2
21.9	29.05	2.35
8.7	25.1	0.5
4.5	10.6	0.2
31.4	56.9	3.3
20.7	40.5	1.4
7.7	24.5	0.55
13.8	23.95	0.3
24.3	30.85	0.99
11.7	24.55	0.4
13.8	15.2	0.3
27.8	34.7	1.55
18.3	27.35	0.445
21.2	28.4	1.9
25.9	30.6	1.1
9.5	13.5	0.25
2.3	4.85	0.1
21.5	39.7	0.705
5	10.7	0.3
3.4	10.2	0.3
13	16.85	0.3
7.4	19.5	0.35
9.5	25	0.4
16.2	22.5	0.8
25.7	42.9	2.325
15.2	16.6	0.75
25.2	42.4	3.4
7	15.8	0.4
0.3	1.15	0.1
15.3	31.4	0.5
29.5	39.6	1.55
10.3	19.5	0.195
4.1	9.3	0.1
12.7	28.95	0.8
7.9	14.75	0.4
14.6	25.5	0.45
4.5	15.25	0.3
26.7	37.3	1.05
2.7	18.9	0.3
25.8	37.95	1.25
21.8	23.45	0.2
2.5	10.1	0.1
20.3	30.35	1.15
6.3	14.7	0.4
17.6	30.4	0.4
3.3	7.1	0.3
15.8	20.8	0.5
9.7	20.05	0.295
20.1	29	0.615
13.9	17.75	0.4
20.3	30.7	0.2
18.3	33.2	0.55
4.3	10.65	0.15
19.7	25.3	2.55
18.2	23.25	0.25
19.5	36	0.75
0.7	8.4	0.05
12.3	12.95	0.35
5.9	10	0.3
14.7	36.5	0.9
25.2	51.45	2.9
27.9	33.55	2.5
22.7	32	1.35
21.5	31.25	0.5
19.7	42.9	1.65
8.3	16.5	0.25
26.1	38.75	1.4
5.7	13.7	0.23
11.4	24	0.8
2.5	9.95	0.2
10.3	12.5	0.3
16.7	34.4	0.4
31.4	44.7	3.9
13.2	14.7	0.5
1.8	2.9	0.2
14.7	32.3	0.3
23.2	34.3	1.35
23.3	29.05	1.2
3.7	9.6	0.3
6.1	17.65	0.26
21.8	27.95	0.4
19.2	29.5	0.8
25.1	35.25	1.25
6.1	17	0.265
20.2	26.3	1.25
27.4	35.2	2
18.2	32.15	0.65
13.9	20.35	0.3
31.7	58.1	2.9
0.4	1.5	0.2
4.5	14.55	0.3
15.5	32.1	0.4
1	2.2	0.1
19.7	30.8	1.4
20.4	32.1	2.9
16.3	24.7	0.35
6.1	13.6	0.15
27.8	39.7	2.35
15.7	27.1	0.5
6.5	17	0.35
23.8	34.6	1.2
10.2	16.85	0.15
13.5	26.8	0.45
3.7	8.2	0.15
4.4	9.5	0.1
16.6	26.4	0.5
27.9	40.6	1.15
20.2	24.7	0.9
26.2	40.15	2.8
17.7	29.15	0.8
29.1	66.95	2
23.7	39.2	1.04
25.8	34.05	2.1
23.9	28.85	0.4
21.2	28.65	2.25
20.7	25.45	0.3
6.5	18.85	0.25
6.6	11.15	0.2
15.3	23.05	0.3
1	2.1	0.3
16.7	32.9	1.2
7.8	21.8	0.35
5.1	17.05	0.2
27.8	40.1	1.4
24.5	56.15	1.45
22.5	33.65	1.55
0.6	1.95	0.05
10.5	23.3	0.55
5	11.95	0.25
19.3	26.55	1.95
12.7	34.5	0.5
24	37.6	1.6
3.8	9.2	0.35
7.7	18.85	0.3
21.7	31.15	0.75
1.1	2.5	0.1
3.3	7.4	0.2
22.6	31.45	1.2
21.5	32.25	0.9
5.7	13.4	0.25
17.9	21.2	0.3
3.2	7.6	0.3
25.3	29.45	1.2
12.7	25.7	0.2
0.3	0.9	0.06
1.4	4.25	0.25
4.7	12	0.1
24.5	33.9	1.75
22.6	25.8	0.3
7.9	11.85	0.35
9.7	18.85	0.4
10.4	20.5	0.35
6.3	9.3	0.3
3	7.4	0.3
26	33.95	2.2
11.7	24.2	0.6
27.1	51.15	2
24.3	29.6	0.9
30.6	42.9	2.3
12.6	20	0.15
8.2	16.15	0.3
0.2	1.25	0.1
27.2	40.6	2.85
2.1	6.15	0.1
0.5	4.5	0.1
28.4	42.65	1.7
25	49.05	1.645
3.9	9.55	0.3
6.6	13.35	0.1
1.1	4.9	0.1
3.5	12	0.35
15.9	20.5	0.3
12.5	23.5	0.55
6.2	14.6	0.2
15.9	19.4	0.35
24.5	34.3	0.8
20.5	33.5	0.7
7	23.75	0.45
29.7	44.3	2.55
16.7	19.25	0.3
3.6	8.6	0.3
17.2	23.8	0.4
9.5	26.85	0.4
32.7	61.55	3
19.9	34.3	0.2
9.4	23.3	0.35
7	12.05	0.35
16.1	35.4	0.5
20.1	31.9	0.45
14.6	21.4	0.25
21.7	34.8	2.1
18.6	25.9	0.85
30.9	43.8	4.1
8.5	15.75	0.3
24.8	31.6	1.6
9.7	21.3	0.25
29	56.8	2.75
17.8	22.6	0.9
22.8	30.35	1.5
11.5	25.1	0.4
2.4	4.55	0.1
10.8	20.8	0.4
10.7	15.8	0.25
11.2	22.05	0.35
24.3	36.2	2.95
8.3	25.6	0.3
15.6	19.3	0.6
17.9	24.3	0.45
19.1	46.3	0.9
23.8	34.3	1.135
10.6	19.9	0.45
17.7	22.65	0.9
28.5	47.25	2.75
6.3	16.4	0.25
6.2	12.65	0.35
25.5	51.4	1.975
11.2	19.4	0.4
13.3	16.25	0.3
19.1	29.7	2.5
24.6	36.9	1.3
0.1	2.95	0.185
27.4	47.4	3
29.4	43.2	2.7
21	40.45	0.95
10.7	26.85	0.55
14.4	30.9	0.4
21.2	26.45	1.15
21.3	27.1	0.65
21.9	35.25	0.3
27.9	36.9	2.9
1.2	2.55	0.2
10.7	23.45	0.4
16.7	37.95	1.15
14.7	21.6	0.45
11.5	20.5	0.295
18.6	30.8	0.25
11.4	22.6	0.4
15.9	23.1	0.4
0.5	1.95	0.1
14.3	31.05	0.4
9	14	0.3
15.9	27.3	0.4
5.9	17.1	0.2
21.9	26.25	0.4
17.7	28.6	0.65
24.5	39.45	1.65
19	30.6	1.1
24.4	38.15	1.15
15	30.3	0.4
25.7	34.35	1.3
19.8	28.6	0.8
26.6	38.4	0.65
18.5	29.2	0.65
7.4	21.5	0.4
15.5	31.1	0.4
15.4	36.7	0.95
12.7	24.5	0.5
7.9	21.2	0.2
20.6	24.9	1.25
11.2	30.2	0.65
4.7	23.45	0.55
9	15.65	0.3
25.2	34.5	2.9
21.7	29.9	1.05
22.3	28.6	0.6
24.5	33.8	1.95
1.6	4.3	0.2
2.3	6.15	0.3
3.9	11.7	0.3
22.5	32.55	0.4
13.9	18.8	0.3
8.6	19.4	0.1
23.3	38	1.95
9.8	13.2	0.3
16.2	23.9	0.35
12.3	20.7	0.4
18.5	30.7	0.45
4.4	15.5	0.3
5.5	17.2	0.285
13.7	29.3	0.4
3.7	9.5	0.2
7.9	13.95	0.2
7.8	14.75	0.3
18.5	25	0.45
26.2	31	1.3
21.2	35.7	2.2
22.7	41.8	1.3
20.6	30.8	0.75
22.6	40	2.75
21.1	32.05	0.55
12.1	26.9	0.4
7.6	20.05	0.4
21.6	33.5	0.6
18.7	22.75	2.6
26.7	42.75	3.4
19.4	29.35	0.9
26.5	48.7	2.4
6.7	27.1	0.45
25.1	32.9	2.3
5.4	20.9	0.3
17.8	26.85	0.3
17.5	33.85	0.6
19.5	17.6	0.4
29.4	38.2	3.4
5.5	14.5	0.2
6.6	13.1	0.1
24.6	27	0.45
1.5	1.45	0.1
17.4	27.8	0.45
23.3	28.45	1
9.7	17.6	0.3
5.3	14.9	0.4
26.4	28.35	1.7
25.3	30.75	1.7
16.3	15.5	0.7
16.5	27.1	0.55
9.5	25.9	0.3
23.3	29.4	1.25
28	49.6	2.05
4.4	10.7	0.3
2.3	7.8	0.21
11.5	28.35	0.19
26.7	45.25	1.8
7	13.55	0.3
26.2	50.1	3.3
1.2	3	0.15
28.5	46.6	3.1
24.7	44.3	1.75
5.8	5.4	0.1
6.3	14.1	0.3
9.2	15.3	0.3
22.7	39.55	1.2
28.2	39.8	2.9
13.4	23.4	0.4
18.3	19.95	1.7
27.9	32.2	1.65
1	3.2	0.2
21.4	27.15	2.15
16.3	32.7	0.45
28.6	72.7	5.75
20.5	29.9	1
8.5	20.6	0.1
7.8	9.8	0.1
22.4	24.65	0.85
4.6	9.65	0.3
22.3	28.45	1.4
19.1	27	0.2
20.1	35.1	0.95
30.7	49.45	2.35
25.9	35	1.6
27.5	28.3	2.25
28.9	42.65	3.25
5.6	15.05	0.35
20.4	35.4	0.9
26	42.35	3.05
0.7	2.15	0.2
18.7	20.6	0.65
23.1	33.2	0.7
26.3	34.6	1.35
3.7	10.5	0.26
7.3	12.1	0.25
11	16.75	0.3
9.6	20.9	0.4
20.3	28.6	0.505
16.7	29.2	0.25
14.5	26.7	0.25
0.3	1.7	0.1
21.8	33.75	0.65
6.7	20	0.3
8.6	17.95	0.3
21.5	38.1	0.8
0.3	1.8	0.2
22.3	32.95	0.55
10.7	33.35	0.6
6.6	17.4	0.35
25.7	41.4	1.25
16.9	25.35	1
24.5	39.55	1.5
21.8	30.05	1
3.8	9.45	0.35
27.9	33.25	2.45
30.1	52.15	3.6
25.6	36.85	1.83
5.8	13.15	0.25
31.2	58.7	3.5
25.5	43.65	1.85
22.7	43.5	1.75
19.9	25.3	0.9
18.1	26.05	0.325
16.5	26.6	0.7
23.4	31.7	1.1
9.7	28.55	0.55
13.3	20.75	0.4
7.9	16.5	0.35
25.9	30.1	0.95
6.9	16.8	0.3
21.1	32	1.55
22.2	36.2	1.25
14.3	22.55	0.6
26.9	44.9	3
24.7	46.9	3.55
23.8	26.15	0.4
3.3	9.15	0.3
12.2	19.5	0.2
5.1	15.35	0.3
0.7	1.75	0.2
16.3	31.5	0.45
3	6.45	0.3
6.3	13.8	0.28
23.8	31.9	2
2.2	6.85	0.3
11	15.55	0.3
16.3	24.95	0.235
19	35.9	0.6
5.2	9.1	0.4
10.3	22	0.1
25.8	30.9	1.1
12.5	23.85	0.55
24.5	34	1.2
10.5	21.8	0.1
17.4	28.4	0.7
21.3	26.85	1.05
3.8	10.65	0.3
19.9	22.9	1.05
11.8	16.8	0.3
9.9	15.1	0.25
11.1	19.6	0.22
12.5	27.95	0.25
1	3.1	0.3
15.7	21.3	0.3
26.5	35.2	1.65
14.8	25.3	0.8
3.5	7.7	0.2
24.5	36.65	3.05
23.5	37.1	1.2
13.8	19.55	0.3
13.9	22.2	0.4
3.7	14.9	0.3
15.7	30.75	0.5
13.2	19.15	0.4
18.6	29.7	0.65
17.1	43.65	0.7
6.5	18.75	0.4
23.9	38.4	0.65
15.3	17.4	0.4
20.7	31.95	1.35
27.6	37.55	0.9
2.2	7.7	0.3
3.1	8.6	0.3
24.9	40.45	3.05
22.4	32.5	2.2
4.5	13.35	0.3
10.2	17.65	0.25
25.7	35	1.4
26.5	41.35	1.85
17	20.95	0.75
19.8	27.55	2.8
0.5	5.95	0.05
1.3	3.3	0.3
0.5	2.6	0.2
28	43.95	2.35
16.7	37.15	0.65
6.3	16.6	0.3
24.2	28.8	0.9
12.2	20.6	0.3
0.5	1.3	0.1
2.5	10.4	0.2
17.2	19.5	0.85
6.4	16	0.3
6.7	20	0.4
25.4	39	1.8
18.4	18.65	0.95
27	55.4	3.35
9.1	20.2	0.3
14.5	27.2	0.1
18.6	23.55	0.25
6.5	17.7	0.3
2.7	10.3	0.1
14.2	22.1	0.55
27.4	33.9	1.55
14.7	26.7	0.2
1.5	4.85	0.24
2.4	5.95	0.25
21.7	36	0.65
7.5	24.05	0.45
3.8	10	0.2
11.7	22.5	0.24
23.5	32.1	1.25
8.1	18.55	0.27
3.2	11.35	0.35
3	8.2	0.2
4.3	11.15	0.3
8.2	17.5	0.3
28.2	41.4	2.7
10.3	19	0.24
14.3	23.45	0.35
18.5	26.85	0.7
15.2	21.75	0.26
16.1	22.25	0.25
8.4	23.05	0.35
28.7	46.3	2.2
19.5	30	0.75
21	36.45	1.35
23.9	26.85	1.1
2.7	5.7	0.1
15.8	24.85	0.35
5.3	14.8	0.4
11	26.3	0.3
2.5	6.85	0.25
2.7	8.9	0.2
4.5	14.7	0.25
7.7	17.05	0.34
10.5	23.8	0.1
17.5	34.6	0.3
4.6	12.7	0.2
22.5	33.55	1.5
15.8	20.15	0.95
21.9	26.5	0.95
16.3	23.1	0.55
18.4	21.9	0.5
12.5	18.8	0.3
26.7	36.9	2.05
18.6	28.5	0.65
24.5	35.35	1
16.4	32.8	0.4
5.8	13.8	0.4
23.4	36.8	1.7
22.5	31.8	1.7
8.5	20.9	0.4
17	29.2	0.6
11.4	30.65	0.5
1	2.3	0.2
0.6	2.15	0.1
9.7	15.85	0.3
21.9	23.05	0.6
2.9	7.8	0.3
0.3	1.75	0.05
29.8	40.9	3.2
16.6	24.45	0.7
7	22.15	0.35
26.7	47.1	2.55
0.4	1.3	0.1
18.7	23.2	0.35
17.1	26.05	0.29
19.7	24	0.9
8.3	10.7	0.3
13.2	37.05	1
3	15.9	0.4
17.7	32.4	0.4
10.5	19.1	0.35
9.3	21.25	0.5
18.5	31.4	1.25
15.4	25.4	0.4
26.1	37.3	2.5
19	37.6	0.65
17.8	18.55	1.45
14.6	26.6	0.2
16.3	26.65	0.4
10.5	20.95	0.2
2.6	5.65	0.15
15.9	24.35	0.4
11	22.3	0.4
6.2	13.4	0.3
3	7.95	0.2
10.8	18.7	0.3
6.3	13.9	0.15
2.7	16.4	0.4
11.7	25.8	0.3
23.7	49.6	3.4
10.3	18.85	0.3
7.9	17.55	0.35
10.5	23.55	0.35
23.9	27.5	2.25
12.6	22.35	0.2
26.3	31.35	1.35
10.6	22.55	0.2
1.7	5	0.1
8.7	17.65	0.4
26.3	36	1.3
8.5	22.35	0.35
11.9	21.55	0.35
19.9	26.9	0.45
19.9	31.9	0.6
13.4	33.45	0.65
5.9	13.35	0.3
19.9	27.2	1
10.4	25.8	0.35
3.5	12.3	0.285
2.3	6.25	0.3
26.8	34.5	1.85
5.8	11.85	0.4
5.5	20.85	0.4
20.3	34.6	0.6
15.9	17.6	0.7
14.5	25.25	0.6
1.5	4.65	0.2
3.8	7.45	0.15
18.2	24.8	0.9
23.8	33.05	0.93
25.6	29.8	1.7
12.1	21.2	0.26
15.8	18.95	0.1
22.7	32.55	0.75
20.7	38.6	1
11.8	21.1	0.3
24.2	26.3	0.6
14.6	23.2	0.5
9.2	17.75	0.4
26.1	33.2	1.055
10.3	22.45	0.4
20.2	23.1	0.55
23.9	33	1.15
16.6	27.75	0.4
11.9	24.05	0.3
16.5	21.9	0.5
26.1	42.5	1.4
14.2	21.25	0.25
17.3	19.5	0.7
14.5	27.35	0.45
15	23.2	0.4
11	28.4	0.4
31.1	47.4	2.85
27.4	37.4	2.15
12.2	17.1	0.35
14.3	23.45	0.235
19.8	28.1	0.3
3.9	8.75	0.3
24.5	35.95	1.25
11.6	23.35	0.4
16.5	30	0.85
10.1	17.55	0.2
27.7	34.85	2.2
4.2	12.4	0.3
17	33.1	0.6
4.3	9.9	0.26
20.5	30.1	1.35
17.7	22.2	0.4
14.3	29.7	0.35
8.7	28.95	0.6
22.3	37.4	2.9
20.3	29.65	0.375
3.2	10.7	0.4
14.3	26.05	0.4
19	22.4	1.3
5.7	9.1	0.3
17	25	0.5
28.7	40.2	1.65
1.7	4.1	0.095
4.6	10.5	0.1
8.7	14.45	0.1
16.2	30.5	0.55
9.2	12.15	0.35
13.1	24.35	0.25
11.2	23.7	0.5
22.7	29.45	1
17.9	24.8	0.35
28.6	41.45	1.15
13.9	25.5	0.3
4.5	11.9	0.3
18.7	38.75	1.15
7.7	17.15	0.4
27.3	36.95	2.05
31	45.45	2.55
9.2	17.05	0.2
14.1	21.75	0.2
14.3	22.65	0.5
14.6	25.6	0.35
30.6	50.4	2.15
25.8	42.3	2.1
9.9	16.35	0.15
17.8	30.8	0.35
23.5	43.7	2.25
19.4	33.6	0.55
24.4	26.1	1
24.7	33.85	1.5
13.7	25.3	0.35
15.1	28	0.3
21.2	30.4	2.75
13	29.05	0.45
20.7	30.2	0.9
22.5	38.3	0.9
19.9	22.05	2.05
17.7	29.4	1.1
7.6	17.9	0.4
7.7	19.5	0.25
0.7	1.3	0.11
8.1	19.75	0.2
11.7	23.4	0.35
4.1	14.7	0.125
5.2	11.5	0.3
19.2	26.75	2.7
23.9	29	0.7
26.7	56.8	3.6
8.5	19.75	0.1
26.2	29.95	1.15
18.2	21.85	0.3
23.6	29.9	1.4
5	10	0.3
8.6	12.05	0.2
29.5
9	24.85	0.3
17.2	18.7	1.3
25.2	42.5	3.2
6.6	15.55	0.15
10.2	18.5	0.3
8.3	18.2	0.3
27.3	37.55	3.15
0.6	2.05	0.05
0.5	1.7	0.1
28.7	60.7	4.15
6.5	14.85	0.1
21	28	2.35
23.4	43.05	2.25
14.7	26.3	0.7
9.1	21.05	0.3
29.4	36.9	1.95
4.5	14.85	0.1
16.2	21.9	0.3
14.3	20.9	0.3
1.5	11.1	0.3
12.3	21.1	0.35
2.3	5.2	0.2
26.1	38.25	1.8
0.5	1.2	0.1
10.3	23.6	0.3
12.8	22.9	0.45
0.9	1.95	0.2
18.1	33.6	0.85
22.2	27	0.9
10.6	21.35	0.3
15.5	15.6	0.25
20.7	27.75	1.5
24.3	39.1	1.65
21.5	34.3	1.05
19.5	30.35	0.4
21.3	37.4	1.75
15.8	28.9	0.25
1.8	5.3	0.2
9.5	18.3	0.3
7.5	20.9	0.3
28.5	47.1	2.3
4.5	9.25	0.3
4.5	13.3	0.3
4.6	11	0.1
3.9	12.15	0.2
20.8	28.55	1.9
28.3	45.6	1.65
9.2	22.5	0.45
13	22.55	0.35
15.9	21.75	0.4
3.4	15.3	0.3
18.7	29.45	0.25
